# Supplementary material for: mmu-miRNA-342-3p promotes hepatic stellate cell activation and hepatic fibrosis induced by Echinococcus multilocularis infection via targeting Zbtb7a
Source: PLoS Negl Trop Dis. 2023 Jul 25;17(7):e0011520. doi: 10.1371/journal.pntd.0011520 (PMC10403128; doi:10.1371/journal.pntd.0011520)
Supplement: S1 Data — (XLSX) [file pntd.0011520.s001.xlsx]

## Sheet: figure 1B
Positive areas (%) by Masson's trichrome
	Normal	High fat diet induced	Infected
	0.03	9.1	12.8
	0.025	7.9	15.3
	0.26	3.8	24.8
	0.38	4	23.6
	0.023	5.1	25.5
	0.12	5.5	23.8
	0.23	4.3	17.6
	0.092	4.8	23.3
	0.28	3.9	20.6
	0.15	4	22.8
	0.08	5.6	19.5
	0.052	5.9	21.9
	0.155	7.2	22.4
	0.173	6	24.72
	0.203	6.3	23.03
mean	0.1502	5.56	21.4433
std deviation	0.105757	1.57335	3.67716
SEM	0.0273064	0.406237	0.949439
Positive areas (%) by Sirius Red staining
	Normal	High-fat diet induced	Infected
	0.21	1.63	22.4
	0.22	1.13	26.9
	0.28	1.4	38.6
	0.1	1.91	23.5
	0.22	0.81	20.8
	0.26	1.22	25.3
	0.2	1.98	23.6
	0.18	2.03	24.8
	0.32	1.6	32.5
	0.21	1.32	28.9
	0.3	1.77	26
	0.15	1.03	25.3
	0.22	1.53	22.6
	0.26	1.74	25.8
	0.32	1.88	30
mean	0.23	1.532	26.4667
std deviation	0.0616441	0.370467	4.54339
SEM	0.0159164	0.0956541	1.1731

## Sheet: figure 2B
The proportion of α-sma positive cell (%)
	Un-infected	Infected
	0.7	6.8
	0.76	12.8
	0.8	18.4
	1.3	16
	1.5	15.2
	1	16.9
	0.9	17.4
	1.2	16.3
	1.3	17
	1.6	18.2
	1	14.6
	0.9	15.8
	1.2	16.5
	1.3	17.3
	1.3	15.5
mean	1.11733	15.6467
std deviation	0.274004	2.83218
SEM	0.0707475	0.731265

## Sheet: figure 2E
Relative expression level of α-Sma, Col1α1, and Vimentin
		Un-infected			Infected
α-Sma	30 d p.i	0.917374	0.97875	1.10387	7.49323	7.59749	7.52409
	60 d p.i	0.915546	1.04614	1.03831	0.985563	0.867691	0.943204
	90 d p.i	1.0103	1.01921	0.970484	2.65431	2.54451	3.28878
	Un-infected			Infected
	mean	std deviation	SEM	mean	std deviation	SEM
30 d p.i	1	0.0950489	0.0548765	7.53827	0.0309215	0.0309215
60 d p.i	1	0.0732434	0.0422871	0.932153	0.0344725	0.0344725
90 d p.i	0.999998	0.0259454	0.0149796	2.8292	0.231967	0.231967
		Un-infected			Infected
Vimentin	30 d p.i	0.998287	0.986414	1.0153	3.48942	3.69313	3.59406
	60 d p.i	0.968607	0.981939	1.04945	1.11848	1.11338	1.19541
	90 d p.i	1.01667	1.00533	0.978004	1.42678	1.37969	1.40108
	Un-infected			Infected
	mean	std deviation	SEM	mean	std deviation	SEM
30 d p.i	1	0.0145185	0.00838225	3.5922	0.101866	0.0588125
60 d p.i	1	0.0433441	0.0250247	1.14243	0.0459589	0.0265344
90 d p.i	1	0.0198752	0.011475	1.40251	0.0235786	0.0136131
		Un-infected			Infected
Col1α1	30 d p.i	0.911435	0.974993	1.11357	5.24777	5.66306	5.45848
	60 d p.i	1.02311	1.06765	0.909239	2.09404	1.88793	2.16706
	90 d p.i	0.917346	1.08699	0.995661	1.77465	1.44646	1.7572
	Un-infected			Infected
	mean	std deviation	SEM	mean	std deviation	SEM
30 d p.i	1	0.103363	0.0596766	5.45644	0.207651	0.119887
60 d p.i	1	0.0816951	0.0471667	2.04968	0.144759	0.0835768
90 d p.i	1	0.0849074	0.0490213	1.65944	0.184649	0.106607

## Sheet: figure 3C
Relative expression level of mmu-miR-342-3p
	HC	KC	HSC
miR-342-3p	0.940453	2.27647	6.08089
	0.956837	2.03047	5.5491
	1.11129	2.21072	6.39062
mean	1.003	2.173	6.007
std deviation	0.094	0.127	0.426
SEM	0.054	0.074	0.246

## Sheet: figure 3D
Relative expression level of mmu-miR-342-3p
	Un-infected			Infected
30 d p.i	0.975568	1.02149	1.00294	1.78008	1.85141	1.84708
60 d p.i	1.0696	0.966557	0.963844	3.05703	3.60818	3.4887
90 d p.i	0.98898	1.03735	0.973669	0.507554	0.438678	0.480604
	mean	std deviation	SEM	mean	std deviation	SEM
30 d p.i	1	0.0231024	0.0133382	1.82619	0.039992	0.0230894
60 d p.i	1	0.0602896	0.0348082	3.38464	0.289934	0.167393
90 d p.i	1	0.0332401	0.0191912	0.475612	0.0347084	0.0200389

## Sheet: figure 4A
Relative expression level of α-Sma, Col1α1, and Gfap
	0 d			9 d
α-Sma	0.9318	0.995774	1.07242	60.8935	59.6248	60.1225
Col1α1	0.959156	1.02733	1.01351	39.8285	38.9163	35.0465
Gfap	1.11577	0.822968	1.06126	0.403691	0.391307	0.381624
	0 d			9 d
	mean	std deviation	SEM	mean	std deviation	SEM
α-Sma	1	0.0704078	0.0406499	60.2136	0.63925	0.369071
Col1α1	1	0.0360408	0.0208081	37.9304	2.53884	1.4658
Gfap	1	0.155718	0.0899037	0.392207	0.0110609	0.00638599

## Sheet: figure 4C
Relative expression level of mmu-miR-342-3p during HSCs activation
	0 d	9 d
	0.94556	5.03339
	0.967077	5.22024
	1.08736	4.86766
mean	1	5.04043
std deviation	0.07642	0.176391
SEM	0.0441211	0.10184

## Sheet: figure 5A
relative luciferase activities
	WT+NC	WT+MC	MUT+NC	MUT+MC
	0.950369	0.711808	0.94703	0.869223
	0.935316	0.725914	0.951248	0.875946
	0.962025	0.713992	0.922965	0.901205
	0.905132	0.713734	0.909685	0.876355
mean	0.93821	0.716362	0.932732	0.880682
std deviation	0.024614	0.00644185	0.0197807	0.0140671
SEM	0.012307	0.00322092	0.012307	0.00322092

## Sheet: figure 5B 
downregulation of mmu-miR-342-3p in the HSCs from E. multilocularis-infected mice
	NC	Inhibitor
miR-342-3p	1.02775	0.703245
	1.12494	0.560532
	0.864932	0.568602
mean	1.00587	0.610793
std deviation	0.131377	0.0801674
SEM	0.0758503	0.0462847

## Sheet: figure 5C
downregulation of mmu-miR-342-3p in the HSCs from E. multilocularis-infected mice
	NC	Inhibitor
Zbtb7a	0.900776	1.67808
	0.971388	1.89851
	1.14284	1.57204
mean	1.005	1.71621
std deviation	0.124485	0.166543
SEM	0.0718715	0.0961536

[truncated: 7 more sheets: figure 5D, figure 6A, figure 6B, figure 6C, Figure 6D, figure 6F, Figure S2]
